# Supplementary material for: Repeated rebiopsy for detection of EGFR T790M mutation in patients with advanced-stage lung adenocarcinoma: Associated factors and treatment outcomes of Osimertinib
Source: PLoS One. 2024 Sep 19;19(9):e0310079. doi: 10.1371/journal.pone.0310079 (PMC11412630; doi:10.1371/journal.pone.0310079)
Supplement: S1 Table — (XLSX) [file pone.0310079.s002.xlsx]

## Sheet: Sheet1
SERIAL_NO	EGFR	AGE	SEX	SMOKE	PYRS	CCI_MI	CCI_HF	CCI_PVD	CCI_CVA	CCI_DEMENTIA	CCI_COPD	CCI_CTD	CCI_PUD	CCI_LIVER	CCI_DM	CCI_HEMI	CCI_CKD	CCI_SOLID	CCI_LEUK	CCI_LYMPH	CCI_HIV	CCI	DXDATE	LINE	PREOP	PRERT	T790MYN	REBXYN	REBXNUMM	TOGETHER	AJCC	AJCC_M	BRAINMETYN	LIVERMETYN	BONEMETAYN	LLMETAYN	PLMETAYN	ADRMETAYN	NUMM	TKI	TKISTART	TKIEND	PFS_OSIM	BR	FAILURE	EVENT	FFUDATE	OS
1	1	70	F	1		0	0	0	0	0	0	0	0	0	0	0	0	6	0	0	0	6	2017-12-11	2	0	0	1	1	2	0	10	1	0	0	0	1	0	0	1	1	2020-04-13	2023-05-31	37.5821	2	7	0	2023-05-31	37.5493
2	2	64	F	1		0	0	0	0	0	0	0	0	0	0	0	0	6	0	0	0	6	2018-02-07	2	1	0	1	0	1	0	10	1	0	0	0	0	1	0	1	1	2020-02-21	2020-05-14	2.75953	4	1	1	2021-05-05	14.4218
3	2	62	F	1		0	0	0	0	0	0	0	0	0	0	0	0	6	0	0	0	6	2018-09-27	2	0	0	1	0	1	0	10	1	0	0	0	0	1	0	1	1	2020-03-13	2023-05-31	38.6005	2	7	0	2023-05-31	38.5677
4	1	63	F	1		0	0	0	0	0	0	0	0	0	0	0	0	6	0	0	0	6	2016-04-21	3	1	1	1	0	1	0	10	1	0	0	0	0	1	0	1	1	2021-01-05	2023-05-31	28.8108	2	7	0	2023-05-31	28.7779
5	1	78	M	1		0	0	0	0	0	0	0	0	0	0	0	0	6	0	0	0	6	2007-04-04	2	1	0	1	1	2	0	11	3	0	0	1	0	0	0	1	1	2020-06-25	2022-09-05	26.3798	2	1	0	2023-05-31	35.1511
6	1	79	F	1		0	0	0	0	0	0	0	0	0	0	0	0	6	0	0	0	6	2017-12-29	2	0	0	1	0	1	0	11	3	1	0	1	0	0	1	3	1	2020-02-18	2023-05-31	39.389	2	7	0	2023-05-31	39.3561
7	1	83	F	1		0	0	0	0	0	0	0	0	0	0	0	0	6	0	0	0	6	2019-02-20	2	0	0	1	0	1	0	10	2	1	0	0	1	0	0	2	1	2020-08-27	2023-02-06	29.3693	2	4	0	2023-02-06	29.3364
8	1	60	F	1		0	0	0	0	0	0	0	0	0	0	0	0	6	0	0	0	6	2019-06-23	2	0	0	1	0	1	0	11	3	1	0	0	1	0	0	2	1	2020-12-10	2021-04-06	3.87648	3	1	0	2022-02-04	13.8305
9	1	71	F	1		0	0	0	0	0	0	0	0	0	0	0	0	6	0	0	0	6	2015-02-23	2	0	0	1	0	1	0	10	1	0	0	0	1	0	0	1	1	2020-11-19	2023-05-31	30.3548	2	7	0	2023-05-31	30.3219
10	2	71	F	1		0	0	0	0	0	0	0	0	0	0	0	0	6	0	0	0	6	2017-03-23	2	0	0	1	0	1	0	11	2	1	0	1	0	0	0	2	1	2020-04-27	2020-08-18	3.74507	2	1	0	2021-12-08	19.3824
11		62	F	1		0	0	0	0	0	0	0	0	0	0	0	0	6	0	0	0	6	2017-07-28	2	0	0	1	0	1	0	10	1	0	0	0	1	0	0	1	1	2020-11-04	2021-06-14	7.32589	2	4	0	2021-06-14	7.29304
12	2	61	M	3	21	0	0	0	0	0	0	0	0	0	0	0	0	6	0	0	0	6	2016-01-15	3	0	1	1	0	1	0	7	0	0	0	0	0	0	0	0	1	2020-01-10	2021-04-13	15.1117	2	1	0	2023-05-31	40.6373
13	2	87	F	1		0	0	0	0	0	0	0	0	0	0	0	0	6	0	0	0	6	2008-01-09	2	1	0	1	1	2	0	10	1	0	0	0	0	1	0	1	1	2020-06-04	2023-05-31	35.8739	2	7	0	2023-05-31	35.841
14	1	70	F	1		0	0	0	0	0	0	0	0	0	0	0	0	6	0	0	0	6	2019-11-19	2	0	0	1	0	1	0	11	3	1	0	1	0	0	0	2	1	2020-12-14	2021-08-02	7.62155	2	1	0	2022-02-24	14.3561
15	1	68	F	1		0	0	0	0	0	0	0	0	0	0	0	0	6	0	0	0	6	2008-07-31	3	1	0	1	1	2	0	10	1	0	0	0	0	1	0	1	1	2020-04-13	2021-05-23	13.3377	2	1	0	2023-05-31	37.5493
16	1	70	F	1		0	0	0	0	0	0	0	0	0	0	0	0	6	0	0	0	6	2009-04-14	2	0	0	1	0	1	0	11	3	1	0	1	1	0	0	3	1	2020-10-30	2023-05-31	31.0118	2	7	0	2023-05-31	30.979
17	2	63	M	2	60	0	0	0	0	0	0	0	0	0	1	0	0	6	0	0	0	7	2019-06-03	2	0	0	1	0	1	0	11	3	1	0	1	0	0	0	2	1	2020-09-28	2022-03-02	17.1156	3	1	0	2022-07-11	21.3863
18	2	78	F	1		0	0	0	0	0	0	0	0	0	1	0	0	6	0	0	0	7	2010-04-07	2	1	1	1	1	2	0	10	1	0	0	0	1	0	0	1	1	2020-07-29	2023-05-31	34.067	2	7	0	2023-05-31	34.0342
19	2	83	F	1		0	0	0	0	0	0	0	0	0	0	0	0	6	0	0	0	6	2019-09-08	2	0	0	1	0	1	0	10	2	0	0	0	0	0	1	0	1	2020-09-25	2023-05-31	32.1616	2	7	0	2023-05-31	32.1288
20	1	76	F	1		0	0	0	0	0	0	0	1	3	0	0	0	6	0	0	0	10	2016-10-11	2	0	0	1	0	1	0	10	1	0	0	0	1	1	0	2		2020-07-13	2020-12-28	5.55191	2	1	1	2022-12-09	28.8765
21	2	73	F	1		0	0	0	0	0	1	0	0	0	0	0	0	6	0	0	0	7	2015-12-15	4	1	0	1	0	1	0	11	3	0	0	1	0	0	0	1	1	2020-08-17	2020-09-07	0.722733	5	6	1	2020-09-28	1.37976
22	2	83	F	1		0	0	0	0	0	0	0	0	0	0	0	0	6	0	0	0	6	2018-05-21	2	0	0	1	0	1	0	10	1	0	0	0	1	0	0	1	1	2020-06-09	2021-10-25	16.5572	2	1	0	2023-05-31	35.6767
23	1	75	F	1		0	0	0	0	0	0	0	0	0	0	0	0	6	0	0	0	6	2010-12-08	4	0	1	1	0	1	0	11	3	0	1	1	1	1	0	4	1	2020-05-28	2023-03-16	33.6071	2	4	0	2023-03-16	33.5742
24	2	67	F	1		0	0	0	0	0	0	0	0	0	0	0	0	6	0	0	0	6	2011-12-19	2	0	0	1	1	2	0	10	1	0	0	0	1	0	0	1	1	2020-08-13	2023-05-31	33.5742	2	7	0	2023-05-31	33.5414
25	2	76	M	1		0	0	0	0	1	0	0	0	0	1	0	0	6	0	0	0	8	2017-10-25	2	1	1	1	1	2	0	10	1	0	0	0	0	1	0	1	1	2020-08-26	2021-04-29	8.11432	2	1	0	2021-07-01	10.1511
26	1	61	M	2	50	0	1	0	0	0	0	0	0	0	0	0	0	6	0	0	0	7	2013-05-23	2	1	0	1	0	1	0	10	1	0	0	0	1	0	0	1	1	2020-05-21	2022-02-08	20.6636	2	1	1	2023-01-06	31.5375
27	2	64	M	1		0	0	0	0	0	0	0	0	0	0	0	0	6	0	0	0	6	2013-11-25	4	0	0	1	0	1	0	11	3	1	0	1	0	1	0	3	1	2020-05-29	2021-02-05	8.31143	2	1	0	2021-11-03	17.1813
28	2	83	F	1		0	0	0	0	0	0	0	0	0	0	0	0	6	0	0	0	6	2014-03-27	2	1	0	1	0	1	0	11	3	0	0	1	0	0	0	1	1	2020-05-12	2022-05-05	23.7845	2	1	0	2022-06-13	25.0329
29	1	48	F	1		0	0	0	0	0	0	0	0	0	0	0	0	6	0	0	0	6	2017-12-13	3	1	0	1	0	1	0	7	0	0	0	0	0	0	0	0	1	2020-07-23	2023-05-31	34.2641	2	7	0	2023-05-31	34.2313
30	1	68	F	1		0	0	0	0	0	0	0	0	0	0	0	0	6	0	0	0	6	2014-07-28	4	0	1	1	0	1	0	10	2	0	1	0	1	1	0	3	1	2020-10-12	2023-05-31	31.6032	2	7	0	2023-05-31	31.5703
31	1	62	F	1		0	0	0	0	0	0	0	0	0	0	0	0	6	0	0	0	6	2018-07-13	4	0	0	1	0	1	0	11	3	1	1	1	1	1	0	5	1	2020-11-24	2022-07-07	19.4152	2	1	0	2023-02-21	26.9054
32	2	66	M	1		0	0	0	0	0	0	0	0	0	0	0	0	6	0	0	0	6	2014-11-11	2	0	0	1	0	1	0	10	1	0	0	0	1	1	0	2	1	2020-09-28	2023-05-31	32.0631	2	7	0	2023-05-31	32.0302
33	2	67	F	1		0	0	0	0	0	0	0	0	0	0	0	0	6	0	0	0	6	2014-12-12	2	1	1	1	0	1	0	11	3	0	1	0	1	1	0	3	1	2021-02-02	2023-01-16	23.456	2	1	0	2023-05-31	27.8581
34	1	61	M	2	10	0	0	0	0	0	0	0	0	0	0	0	0	6	0	0	0	6	2015-04-22	3	1	0	1	1	2	0	10	1	0	0	0	1	0	0	1	1	2020-09-29	2023-02-07	28.318	2	1	0	2023-05-31	31.9974
35	1	81	M	2	10	0	0	0	0	0	0	0	0	0	0	0	0	6	0	0	0	6	2015-04-29	2	1	0	1	0	1	0	10	1	0	0	0	0	1	0	1	1	2020-01-22	2021-02-09	12.6478	2	1	0	2021-09-14	19.7438
36	1	51	M	2	20	0	0	0	0	0	0	0	0	0	0	0	0	6	0	0	0	6	2015-09-03	4	1	0	1	1	2	0	10	1	0	0	0	1	1	0	2	1	2020-01-30	2021-01-21	11.7608	2	1	0	2021-12-29	22.9632
37	2	49	M	2	20	0	0	0	0	0	0	0	0	0	0	0	0	6	0	0	0	6	2015-08-27	2	1	1	1	1	2	0	11	3	1	0	0	0	0	0	1	1	2020-01-21	2020-08-27	7.22733	2	1	0	2020-09-17	7.88436
38	1	78	F	1		0	0	0	0	0	0	0	0	0	0	0	0	6	0	0	0	6	2019-08-20	2	0	0	1	0	1	0	10	2	0	1	0	0	1	0	2	1	2021-01-20	2021-05-06	3.51511	4	1	1	2021-05-29	4.23784
39	1	78	M	2	10	0	0	0	0	0	0	0	0	0	0	0	0	6	0	0	0	6	2017-01-30	2	0	0	1	0	1	0	10	1	0	0	0	0	1	0	1	1	2020-04-09	2020-12-10	8.08147	2	1	0	2021-12-30	20.6965
40	1	63	M	2	10	0	0	0	0	0	0	0	0	0	0	0	0	6	0	0	0	6	2015-12-03	2	1	1	1	0	1	0	11	3	1	0	0	1	1	0	3	1	2020-11-26	2022-07-07	19.3495	2	1	0	2023-05-31	30.092
41	2	66	F	1		0	0	0	0	0	0	0	0	0	0	0	0	6	0	0	0	6	2015-12-21	2	1	0	1	0	1	0	10	1	0	0	0	1	1	0	2	1	2020-01-09	2023-05-31	40.703	2	7	0	2023-05-31	40.6702
42	1	86	M	1		0	0	0	0	0	0	0	0	0	1	0	0	6	0	0	0	7	2016-02-16	2	1	0	1	0	1	0	11	3	0	0	1	0	0	0	1	1	2020-06-22	2023-05-31	35.2825	2	7	0	2023-05-31	35.2497
43	2	71	F	1		0	0	0	0	0	0	0	0	0	0	0	0	6	0	0	0	6	2016-08-17	4	0	0	1	0	1	0	11	3	1	0	1	1	1	0	4	1	2020-10-20	2021-11-29	13.3377	2	1	0	2022-04-25	18.134
44	1	46	F	1		0	0	0	0	0	0	0	0	0	0	0	0	6	0	0	0	6	2016-10-27	2	1	1	1	0	1	0	11	3	1	0	0	0	0	0	1	1	2020-07-15	2021-04-05	8.70565	2	1	0	2022-09-20	26.1827
45	1	65	F	1		0	0	0	0	0	0	0	0	0	0	0	0	6	0	0	0	6	2017-01-19	3	1	1	1	1	2	1	11	3	1	0	0	1	0	0	2	1	2020-07-20	2023-05-31	34.3627	2	7	0	2023-05-31	34.3298
46	1	81	M	2	15	0	0	0	0	0	0	0	0	0	0	0	0	6	0	0	0	6	2017-03-03	2	0	0	1	0	1	0	10	1	0	0	0	1	1	0	2	1	2020-09-24	2022-07-19	21.8134	2	1	0	2022-07-26	22.0105
47	1	66	F	1		0	0	0	0	0	0	0	0	0	0	0	0	6	0	0	0	6	2017-03-16	3	0	0	1	0	1	0	10	2	0	0	0	0	1	1	2	1	2020-05-20	2022-08-17	26.9382	2	1	0	2023-05-31	36.3338
48	1	66	F	1		0	0	0	0	0	0	0	0	0	0	0	0	6	0	0	0	6	2017-04-17	2	1	1	1	0	1	0	10	1	0	0	0	1	0	0	1	1	2020-07-29	2022-03-25	19.8752	2	1	1	2022-10-07	26.2812
49	2	55	F	1		0	0	0	0	0	0	0	0	0	0	0	0	6	0	0	0	6	2017-04-26	2	0	0	1	1	3	0	11	3	1	0	0	0	1	0	2	1	2020-04-02	2021-02-25	10.841	2	1	1	2021-06-09	14.2247
50	2	87	F	1		0	1	0	1	0	0	0	0	0	1	0	0	6	0	0	0	9	2017-05-17	2	1	0	1	0	1	0	11	3	0	0	1	1	0	0	2	1	2020-11-11	2021-07-21	8.31143	2	1	0	2023-05-31	30.5848
51	2	64	F	1		0	0	0	0	0	0	0	0	0	0	0	0	6	0	0	0	6	2017-07-05	2	0	0	1	1	2	0	11	3	1	0	0	1	1	0	3	1	2020-06-25	2020-07-23	0.952694	2	1	0	2021-10-04	15.3088
52	1	86	F	1		0	0	0	0	0	0	0	0	0	1	0	0	6	0	0	0	7	2017-07-17	2	0	0	1	0	1	0	11	3	1	1	1	0	1	0	4	1	2020-06-11	2021-07-29	13.6005	2	5	0	2021-07-29	13.5677
53	1	68	F	3		0	0	0	0	0	0	0	0	0	0	0	0	6	0	0	0	6	2017-07-25	2	0	0	1	0	1	0	11	3	0	0	1	1	0	0	2	1	2020-01-09	2021-08-26	19.5795	2	1	1	2021-09-14	20.1708
54	1	62	F	1		0	0	0	0	0	0	0	0	0	0	0	0	6	0	0	0	6	2017-08-18	4	0	0	1	0	1	0	11	3	0	1	1	1	1	0	4	1	2020-05-29	2020-10-16	4.63206	2	1	1	2021-09-06	15.276
55	2	55	F	1		0	0	0	0	0	0	0	0	0	0	0	0	6	0	0	0	6	2017-08-21	2	0	0	1	0	1	0	10	1	0	0	0	1	1	0	2	1	2020-12-28	2021-03-22	2.79238	4	1	1	2021-10-18	9.65834
56	1	62	M	2	22	0	0	0	0	0	0	0	0	0	0	0	0	6	0	0	0	6	2017-08-30	3	0	0	1	0	1	0	11	3	1	0	0	1	1	0	3	1	2020-02-11	2020-11-11	9.03417	2	5	0	2021-02-01	11.6951
57	1	67	M	2	80	0	0	0	0	0	0	0	0	0	0	0	0	6	0	0	0	6	2017-09-07	2	1	0	1	0	1	0	11	3	1	0	1	0	0	0	2	1	2020-10-08	2021-08-11	10.1183	2	5	0	2021-08-11	10.0854
58	1	78	F	0		0	0	0	0	0	0	0	0	0	0	0	0	6	0	0	0	6	2017-09-14	2	0	0	1	0	1	0	10	1	0	0	0	0	1	0	1	1	2020-01-20	2022-01-12	23.7845	2	1	0	2022-11-09	33.6399
59	1	62	F	1		0	0	0	0	0	0	0	0	0	0	0	0	6	0	0	0	6	2017-09-22	2	1	0	1	1	2	0	10	1	0	0	0	0	1	0	1	1	2020-05-21	2020-11-06	5.58476	2	1	0	2023-01-16	31.866
60	1	61	M	1	20	0	0	0	0	0	0	0	0	0	0	0	0	6	0	0	0	6	2017-10-16	2	0	0	1	0	1	0	10	1	0	0	0	1	0	0	1	1	2020-10-22	2021-06-16	7.81866	3	1	0	2023-05-31	31.2418
61	1	67	M	2	30	0	0	0	0	0	0	0	0	0	0	0	0	6	0	0	0	6	2017-11-17	2	0	0	1	0	1	0	11	3	1	0	1	1	0	0	3	1	2020-01-02	2020-07-30	6.93167	2	1	0	2020-12-25	11.7608
62	1	56	F	1		0	0	0	0	0	0	0	0	0	0	0	0	6	0	0	0	6	2017-11-13	2	0	0	1	1	3	1										1	2020-04-27	2020-05-01	0.164258	5	6	1	2020-05-01	0.131406
63	1	72	F	1		0	0	0	0	0	0	0	0	0	0	0	0	6	0	0	0	6	2017-11-13	2	0	0	1	1	2	0	10	1	0	0	0	1	0	0	1	1	2020-01-14	2022-11-08	33.8371	2	1	0	2023-05-31	40.5059
64	1	67	F	2	30	0	0	0	0	0	0	0	0	0	0	0	0	6	0	0	0	6	2017-11-15	2	0	0	1	1	2	1	10	1	0	0	0	0	1	0	1	1	2020-11-25	2023-05-31	30.1577	2	7	0	2023-05-31	30.1248
65	1	57	M	1		0	0	0	0	0	0	0	0	0	0	0	0	6	0	0	0	6	2017-12-03	2	0	0	1	1	2	0	11	3	1	0	0	0	0	1	2	1	2020-12-04	2021-04-30	4.86202	3	1	0	2022-03-15	15.3088
66	2	75	M	2	60	0	0	0	0	0	0	0	0	0	0	0	0	6	0	0	0	6	2017-12-12	2	0	0	1	0	1	0	10	1	0	0	0	1	1	0	2	1	2020-10-06	2020-12-28	2.75953	4	1	0	2023-05-31	31.7674
67	1	75	M	2	7	0	0	0	0	0	0	0	0	0	0	0	0	6	0	0	0	6	2017-12-19	2	1	1	1	0	1	0	10	1	0	0	0	1	0	0	1	1	2020-09-08	2020-11-30	2.75953	2	1	1	2021-09-25	12.5493
68	2	67	M	2	10	0	0	0	0	0	0	0	0	0	0	0	0	6	0	0	0	6	2017-12-19	4	0	0	1	0	1	0	10	1	0	0	0	1	1	0	2	1	2020-11-24	2021-02-15	2.75953	4	1	1	2022-05-05	17.3127
69	1	61	M	2	25	0	0	0	0	0	0	0	0	3	0	0	0	6	0	0	0	9	2018-01-08	2	1	0	1	0	1	0	11	3	0	0	1	1	0	0	2	1	2020-04-24	2020-08-13	3.67937	3	1	1	2021-12-08	19.4809
70	1	68	M	2	20	0	0	0	0	0	0	0	0	0	0	0	0	6	0	0	0	6	2018-01-08	2	0	0	1	0	1	0	11	3	1	0	1	1	0	0	3	1	2020-08-12	2021-01-13	5.09198	2	1	1	2021-06-14	10.0526
71	1	49	F	1		0	0	0	0	0	0	0	0	0	0	0	0	6	0	0	0	6	2018-01-05	2	0	0	1	0	1	0	10	1	0	0	0	0	1	0	1	1	2020-07-13	2022-05-09	21.8791	2	1	0	2023-05-31	34.5598
72	1	85	F	1		0	0	0	0	0	0	0	0	0	0	0	0	6	0	0	0	6	2018-01-25	2	1	0	1	0	1	0	10	2	0	0	1	0	0	0	1	1	2020-07-31	2021-08-26	12.8778	3	1	0	2022-05-04	21.0907
73	2	47	F	1		0	0	0	0	0	0	0	0	0	0	0	0	6	0	0	0	6	2018-03-09	2	0	0	1	1	2	0	10	2	0	0	1	0	0	0	1	1	2020-02-17	2021-01-23	11.2352	2	1	0	2022-09-21	31.1104
74	1	74	M	1		0	0	0	0	0	0	0	0	0	0	0	0	6	0	0	0	6	2018-03-21	2	0	0	1	0	1	0	11	3	1	0	1	0	1	0	3	1	2020-02-21	2021-04-02	13.3706	2	1	0	2021-12-13	21.7148
75	1	79	M	2	20	0	0	0	1	0	1	0	0	0	0	0	0	6	0	0	0	8	2018-04-09	2	1	0	1	0	1	0	11	3	0	1	1	0	1	0	3	1	2020-07-31	2021-02-19	6.70171	2	1	1	2021-12-24	16.7871
76	1	42	M	2	3	0	0	0	0	0	0	0	0	0	0	0	0	6	0	0	0	6	2018-04-12	2	0	0	1	1	2	0	10	2	0	0	1	0	1	0	2	1	2020-05-29	2023-01-12	31.5046	2	1	0	2023-05-31	36.0381
77	1	77	M	2	25	0	0	0	1	0	0	0	0	0	0	0	0	6	0	0	0	7	2018-04-12	4	0	0	1	0	1	0	11	3	0	1	1	1	1	0	4	1	2020-03-25	2020-11-30	8.24573	2	1	1	2021-09-21	17.9041
78	1	59	M	2	20	0	0	0	0	0	0	0	0	0	0	0	0	6	0	0	0	6	2018-04-13	2	0	1	1	1	2	0	10	1	0	0	0	1	1	0	2	1	2020-11-06	2021-07-07	8.01577	2	1	0	2022-11-02	23.8502
79	1	57	M	2	60	0	0	0	0	0	0	0	0	0	0	0	0	6	0	0	0	6	2018-05-03	2	0	0	1	1	2	0	10	1	0	0	0	1	1	0	2	1	2020-12-30	2022-01-07	12.2865	3	1	0	2023-05-31	28.975
80	1	67	F	1		0	0	0	0	0	0	0	0	0	0	0	0	6	0	0	0	6	2018-06-19	2	0	0	1	1	2	0	10	1	0	0	0	1	0	0	1	1	2020-08-27	2023-05-31	33.1143	2	7	0	2023-05-31	33.0815
81	2	62	M	1		0	0	0	0	0	0	0	0	0	0	0	0	6	0	0	0	6	2018-06-19	3	0	0	1	0	1	0	11	3	0	0	1	1	0	0	2	1	2020-08-07	2022-04-22	20.4993	2	1	0	2023-05-31	33.7385
82	2	66	F	1		0	0	0	0	0	0	0	0	0	0	0	0	6	0	0	0	6	2018-06-25	2	0	0	1	0	1	0	11	3	1	1	1	1	1	0	5	1	2020-07-31	2021-04-09	8.31143	2	1	1	2021-10-10	14.3233
83	1	62	M	2	22	0	0	0	0	0	0	0	0	0	0	0	0	6	0	0	0	6	2018-07-24	3	0	0	1	0	1	0	11	3	1	0	1	1	1	0	4	1	2020-09-23	2020-12-15	2.75953	4	1	1	2021-10-06	12.4179
84	1	62	M	2	26	0	0	0	0	0	0	0	0	0	0	0	0	6	0	0	0	6	2012-09-24	2	0	0	1	0	1	0	11	3	0	0	1	1	0	0	2	1	2020-10-20	2021-09-23	11.1367	2	1	0	2023-05-31	31.3075
85	1	64	M	2	20	0	0	0	0	0	0	0	0	0	0	0	0	6	0	0	0	6	2018-09-01	2	0	0	1	1	2	0	10	1	0	0	0	0	1	0	1	1	2020-11-06	2021-02-18	3.44941	2	1	1	2022-08-23	21.5177
86	1	51	F	2	2.5	0	0	0	0	0	0	0	0	0	0	0	0	6	0	0	0	6	2018-09-20	3	1	0	1	0	1	0	11	3	0	0	1	1	0	0	2	1	2020-02-19	2023-04-24	38.1406	2	1	0	2023-05-31	39.3233
87	2	68	M	2	25	0	0	0	0	0	0	0	0	0	0	0	0	6	0	0	0	6	2018-10-04	2	0	0	1	0	1	0	11	2	0	0	0	0	0	1	1	1	2020-07-21	2020-12-20	5.02628	2	1	0	2022-09-15	25.8213
88	1	65	M	2	30	0	0	0	0	0	0	0	0	0	0	0	0	6	0	0	0	6	2018-10-08	3	0	0	1	0	1	0	10	1	0	0	0	1	0	0	1	1	2020-05-28	2022-10-28	29.0407	2	1	0	2023-05-31	36.071
89	2	71	M	2	40	0	0	0	0	0	0	0	0	0	0	0	0	6	0	0	0	6	2018-10-27	3	0	0	1	0	1	0	11	3	1	0	1	0	1	1	4	1	2020-06-19	2020-10-15	3.90933	2	1	0	2022-08-31	26.3798
90	1	60	M	2	15	0	0	0	0	0	0	0	0	0	0	0	0	6	0	0	0	6	2018-11-01	3	0	0	1	0	1	0	11	3	1	0	0	0	0	1	2	1	2020-04-27	2021-03-22	10.841	2	1	1	2021-07-08	14.3561
91	2	75	F	1		0	0	0	0	0	0	0	0	0	1	0	0	6	0	0	0	7	2018-11-29	2	0	0	1	0	1	0	10	1	0	0	0	0	1	0	1	1	2020-08-13	2023-01-16	29.1393	2	1	0	2023-01-16	29.1064
92	1	82	M	1		0	0	0	0	0	0	0	0	0	0	0	0	6	0	0	0	6	2018-12-12	2	0	0	1	0	1	0	11	2	0	1	0	0	0	0	1	1	2020-01-15	2022-05-25	28.318	1	5	0	2022-05-25	28.2852
93	1	62	M	2	12.5	0	0	0	0	0	0	0	0	0	0	0	0	6	0	0	0	6	2018-12-13	2	0	1	1	0	1	0	11	3	0	0	1	0	0	0	1	1	2021-01-22	2021-06-21	4.96058	3	1	1	2021-10-08	8.50854
94	1	55	F	1		0	0	0	0	0	0	0	0	0	0	0	0	6	0	0	0	6	2018-12-15	2	0	0	1	0	1	0	11	3	1	0	0	0	0	0	1	1	2020-05-19	2022-06-07	24.6386	2	1	0	2023-05-31	36.3666
95	1	80	F	1		0	0	0	1	0	0	0	0	0	0	0	0	6	0	0	0	7	2018-12-17	2	0	0	1	0	1	0	11	3	0	0	1	0	1	0	2	1	2020-02-03	2023-05-31	39.8817	2	7	0	2023-05-31	39.8489
96	2	62	F	1		0	0	0	1	0	0	0	0	0	0	0	0	6	0	0	0	7	2019-01-11	2	0	0	1	1	2	0	11	3	0	0	1	1	1	0	3	1	2021-01-29	2021-05-12	3.41656	3	1	0	2023-05-31	27.9895
97	2	64	F	1		0	0	0	0	0	0	0	0	0	0	0	0	6	0	0	0	6	2019-01-15	4	0	1	1	0	1	0	11	3	1	0	1	0	0	0	2	1	2020-12-16	2022-12-21	24.1787	2	1	0	2023-05-31	29.435
98	1	69	F	1		0	0	0	0	0	0	0	0	0	0	0	0	6	0	0	0	6	2019-01-16	3	1	0	1	0	1	0	10	1	0	0	0	1	0	0	1	1	2020-07-29	2021-01-12	5.51905	2	1	1	2021-08-07	12.2865
99	1	61	M	2	35	0	0	0	0	0	0	0	0	0	1	0	0	6	0	0	0	7	2019-01-14	3	0	0	1	0	1	0	11	3	1	0	0	1	0	0	2	1	2020-09-10	2020-12-03	2.79238	3	1	1	2021-08-08	10.9067
100	1	68	M	1		0	0	0	0	0	0	0	0	1	0	0	0	6	0	0	0	7	2019-02-07	2	0	0	1	0	1	0	11	3	0	0	1	0	1	0	2	1	2020-03-12	2020-04-16	1.18265	3	4	0	2020-04-16	1.1498
101	1	49	F	1		0	0	0	0	0	0	0	0	0	0	0	0	6	0	0	0	6	2019-01-31	2	0	0	1	1	2	0	11	3	1	0	0	0	1	0	2	1	2020-10-29	2021-08-10	9.39553	2	1	0	2022-08-18	21.6163
102	1	62	F	1		0	0	0	0	0	0	0	0	0	0	0	0	6	0	0	0	6	2019-02-12	3	0	0	1	0	1	0	10	1	0	0	0	0	1	0	1	1	2020-08-19	2021-03-19	6.99737	2	1	0	2023-05-31	33.3443
103	2	63	M	1		0	0	0	0	0	0	0	0	0	1	0	0	6	0	0	0	7	2019-02-21	2	1	1	1	1	2	0	11	3	0	0	1	0	1	0	2	1	2020-10-15	2020-12-22	2.26675	3	1	1	2021-12-29	14.4547
104	2	70	M	2	25	0	0	0	0	0	0	0	1	0	0	0	0	6	0	0	0	7	2019-02-26	4	0	0	1	0	1	0	11	3	1	1	1	0	1	0		1	2021-01-19	2021-03-16	1.87254	4	1	1	2021-10-25	9.16557
105	1	54	M	2	22	0	0	0	0	0	0	0	0	0	0	0	0	6	0	0	0	6	2019-02-18	4	0	0	1	1	2	1										1	2020-03-13	2020-06-23	3.38371	3	1	0	2020-08-10	4.92773
106	1	43	M	1		0	0	0	0	0	0	0	0	0	0	0	0	6	0	0	0	6	2019-03-05	2	0	0	1	1	2	0	10	1	0	0	0	1	0	0	1	1	2020-03-23	2021-04-25	13.1078	2	1	1	2022-01-23	22.0434
107	2	62	M	3	30	0	0	0	0	0	0	0	0	0	0	0	0	6	0	0	0	6	2019-03-19	3	0	0	1	1	2	0	11	3	1	0	0	1	0	0	2	1	2021-01-29	2021-07-16	5.55191	2	1	1	2021-08-04	6.14323
108	1	72	F	1		0	0	0	0	0	0	0	0	0	0	0	0	6	0	0	0	6	2019-04-03	2	0	0	1	0	1	0	11	3	1	0	1	0	0	0	2	1	2020-04-21	2021-02-26	10.2497	2	1	0	2021-12-30	20.3022
109		67	F	1		0	0	0	0	0	0	0	0	0	0	0	0	6	0	0	0	6	2019-04-04	3	0	0	1	0	1	0	11	3	0	0	1	0	0	0	1	1	2020-12-17	2023-05-31	29.435	2	7	0	2023-05-31	29.4021
110	1	53	M	3	30	0	0	0	0	0	0	0	0	0	0	0	0	6	0	0	0	6	2019-04-15	2	0	0	1	1	2	0	11	3	1	0	0	1	0	0	2	1	2020-03-02	2020-10-28	7.91721	2	1	0	2023-01-18	34.5598
111	1	75	M	2	30	0	0	0	0	0	0	0	0	1	1	0	0	6	0	0	0	8	2019-05-25	2	0	0	1	1	3	0	10	1	0	0	0	0	1	0	1	1	2020-08-19	2021-02-16	5.97898	2	4	0	2021-02-26	6.27464
112	1	54	M	3	30	0	0	0	0	0	0	0	0	0	0	0	0	6	0	0	0	6	2019-04-18	2	0	0	1	1	2	0										1	2020-03-04	2021-01-31	10.9724	2	1	1	2021-11-17	20.4665
113	1	72	F	1		0	0	0	0	0	0	0	0	0	0	0	0	6	0	0	0	6	2019-10-27	2	0	0	1	0	1	0	10	1	0	0	0	1	1	0	2	1	2020-08-12	2023-05-31	33.6071	2	7	0	2023-05-31	33.5742
114	2	69	F	1		0	0	0	0	0	0	0	0	0	0	0	0	6	0	0	0	6	2019-07-05	2	1	0	1	0	1	0	11	3	1	0	0	1	1	0	3	1	2020-05-06	2022-09-30	28.8436	2	1	1	2023-01-11	32.1945
115	2	61	M	2	15	0	0	0	0	0	0	0	0	0	0	0	0	6	0	0	0	6	2019-05-23	2	0	0	1	0	1	0	11	2	0	0	1	1	0	0	2	1	2020-04-13	2021-04-12	11.9908	3	1	0	2023-05-31	37.5493
116	1	67	M	2	30	0	0	0	0	0	0	0	0	0	0	0	0	6	0	0	0	6	2019-05-20	2	1	1	1	0	1	0	11	3	1	1	0	1	0	0	3	1	2021-01-29	2021-07-08	5.28909	3	1	0	2021-12-31	11.0381
117	2	56	F	2	10	0	0	0	0	0	0	0	0	0	1	0	0	6	0	0	0	7	2019-05-20	2	0	0	1	0	1	0	11	3	1	0	1	0	0	0	2	1	2020-02-24	2020-12-06	9.42838	2	1	1	2022-09-06	30.3876
118	2	70	F	1		0	0	0	0	0	0	0	0	0	0	0	0	6	0	0	0	6	2019-06-12	2	0	1	1	0	1	0	10	1	1	0	0	0	0	0	1	1	2020-11-05	2021-02-09	3.1866	2	4	1	2021-02-09	3.15375
119	1	56	F	1		0	0	0	0	0	0	0	0	0	0	0	0	6	0	0	0	6	2019-06-17	2	0	0	1	0	1	0	11	3	0	0	1	0	1	0	2	1	2020-09-24	2021-07-26	10.0526	2	5	0	2021-07-26	10.0197
120		82	M	2	40	0	0	0	0	0	0	0	0	0	0	0	0	6	0	0	0	6	2019-06-12	2	0	0	1	0	1	0	10	1	0	0	0	1	0	0	1	1	2020-07-16	2021-01-21	6.24179	2	1	1	2021-01-23	6.27464
121	1	52	M	2	30	0	0	0	0	0	0	0	0	0	0	0	0	6	0	0	0	6	2019-06-24	2	0	0	1	1	2	0	10	1	0	0	0	0	1	0	1	1	2020-08-31	2022-08-11	23.3574	2	1	0	2023-05-31	32.9501
122	1	58	M	3	35	0	0	0	0	0	0	0	0	0	0	0	0	6	0	0	0	6	2019-07-01	2	0	0	1	1	2	0	10	1	0	0	0	0	1	0	1	1	2020-02-14	2020-04-09	1.83968	4	1	0	2021-10-29	20.4665
123		41	M	2	20	0	0	0	0	0	0	0	0	0	0	0	0	6	0	0	0	6	2019-08-08	2	0	0	1	0	1	0	11	3	1	0	1	0	0	0	2	1	2020-09-10	2020-12-15	3.1866	3	1	1	2022-08-13	23.0618
124	1	60	F	1		0	0	0	0	0	0	0	0	0	0	0	0	6	0	0	0	6	2019-07-23	2	0	0	1	1	2	1	10	1	0	0	0	0	1	0	1	1	2020-04-28	2021-03-30	11.071	2	1	1	2022-04-12	23.456
125	1	49	F	1		0	0	0	0	0	0	0	0	1	0	0	0	6	0	0	0	7	2019-08-16	2	0	0	1	0	1	0	11	3	1	0	0	1	1	0	3	1	2020-06-11	2021-06-17	12.2208	2	1	0	2023-05-31	35.611
126	2	57	F	1		0	0	0	0	0	0	0	0	0	0	0	0	6	0	0	0	6	2019-08-28	2	0	0	1	0	1	0	11	3	1	1	1	1	1	0	5	1	2020-04-26	2020-09-09	4.50066	3	1	1	2021-03-03	10.2168
127	2	49	F	1		0	0	0	0	0	0	0	0	0	0	0	0	6	0	0	0	6	2019-09-18	2	0	0	1	0	1	0	11	3	1	0	1	1	0	0	3	1	2020-05-27	2021-01-24	7.98292	3	1	0	2021-12-17	18.6925
128	1	78	F	1		0	0	0	0	0	0	0	0	0	0	0	0	6	0	0	0	6	2019-09-18	2	0	0	1	0	1	0	11	3	1	0	1	0	0	0	2	1	2020-12-24	2023-05-31	29.205	2	7	0	2023-05-31	29.1721
129	2	72	M	3	26.5	0	0	0	0	0	0	0	0	0	0	0	0	6	0	0	0	6	2019-10-16	2	0	0	1	0	1	0	10	1	0	0	0	1	1	0	2	1	2020-12-10	2023-05-31	29.6649	2	7	0	2023-05-31	29.6321
130	2	56	F	1		0	0	0	0	0	0	0	0	0	0	0	0	6	0	0	0	6	2019-10-15	2	0	0	1	1	2	0	11	3	1	0	1	0	0	0	2	1	2021-01-08	2021-06-24	5.51905	3	1	0	2023-05-31	28.6794
131	1	81	F	1		0	0	0	0	0	0	0	0	0	0	0	0	6	0	0	0	6	2019-11-04	2	0	0	1	0	1	0	11	3	0	1	1	1	0	1	4	1	2020-12-24	2022-05-26	17.0499	2	1	1	2023-04-19	27.7924
132	2	74	F	1		0	0	0	0	0	0	0	0	0	0	0	0	6	0	0	0	6	2019-10-29	3	0	0	1	1	2	0	11	3	1	0	0	1	1	0	3	1	2020-12-14	2022-03-10	14.8489	2	1	1	2023-02-24	26.3469
133	2	64	F	1		0	0	0	0	0	0	0	0	0	0	0	0	6	0	0	0	6	2019-12-09	2	0	0	1	1	2	0	10	1	0	0	0	0	1	0	1	1	2020-07-20	2021-04-02	8.44284	2	1	0	2022-01-13	17.8055
134	2	70	F	1		0	0	0	0	0	0	0	0	0	0	0	0	6	0	0	0	6	2019-12-19	2	0	0	1	0	1	0	11	3	0	0	1	1	1	0	3	1	2020-12-10	2022-07-04	18.7911	2	5	0	2022-07-04	18.7582
135	1	65	F	1		0	0	0	0	0	0	0	0	0	0	0	0	6	0	0	0	6	2019-12-18	4	0	0	1	0	1	0	11	3	1	0	1	1	1	1	5	1	2020-12-30	2021-05-15	4.50066	3	1	1	2021-07-09	6.27464
136		50	M	1		0	0	0	0	0	0	0	0	0	0	0	0	6	0	0	0	6	2020-01-06	3	0	0	1	0	1	0	11	3	1	1	0	1	0	0	3	1	2021-01-07	2022-03-02	13.7976	2	1	0	2023-05-31	28.7122
137	1	68	F	1		0	0	0	0	0	0	0	0	0	0	0	0	6	0	0	0	6	2020-01-14	2	0	0	1	0	1	0										1	2021-01-08	2022-04-15	15.2102	3	4	1	2022-03-14	14.1261
138	1	80	F	1		0	0	0	0	0	0	0	0	0	1	0	0	6	0	0	0	7	2020-01-11	2	0	0	1	1	2	0	10	1	0	0	0	1	0	0	1	1	2020-12-11	2021-08-12	8.04862	2	1	0	2023-05-31	29.5992
139	2	63	M	1		0	0	0	0	0	0	0	0	0	0	0	0	6	0	0	0	6	2020-02-09	2	0	0	1	1	2	0										1	2021-01-11	2021-06-28	5.55191	2	1	0	2023-05-31	28.5808
140	1	54	M	2	5	0	0	0	0	0	0	0	0	0	0	0	0	6	0	0	0	6	2020-02-05	2	0	0	1	1	2	0	10	1	0	0	0	1	1	0	2	1	2021-01-27	2021-11-08	9.39553	2	1	0	2023-05-31	28.0552
141	1	76	F	1		0	0	0	0	0	0	0	0	0	0	0	0	6	0	0	0	6	2020-03-25	2	1	1	1	1	2	0	7	0	0	0	0	0	0	0	0	1	2020-07-24	2023-05-31	34.2313	2	7	0	2023-05-31	34.1984
142	2	65	M	2	30	1	0	0	0	0	0	0	0	0	0	0	0	6	0	0	0	7	2020-05-17	2	0	0	1	0	1	0	11	3	1	1	1	0	0	0	3	1	2020-11-26	2021-01-21	1.87254	4	1	1	2021-04-04	4.23784
143	2	65	M	1		0	0	0	0	0	0	0	0	0	0	0	0	6	0	0	0	6	2020-06-08	2	0	0	1	0	1	0	11	3	1	1	1	1	0	0	4	1	2020-12-31	2021-01-02	0.0985545	5	6	1	2021-01-02	0.065703
